# Supplementary material for: Integrating Multi-Omics Analysis Reveals the Regulatory Mechanisms of White–Violet Mutant Flowers in Grape Hyacinth (Muscari latifolium)
Source: Int J Mol Sci. 2023 Mar 6;24(5):5044. doi: 10.3390/ijms24055044 (PMC10003623; doi:10.3390/ijms24055044)
Supplement: Supplementary file 1 [file ijms-24-05044-s001.zip]

Archive with 1 entries (1 files):
- ijms-2078702-supplementary.xlsx
