# Supplementary material for: Integrating Multi-Omics Analysis Reveals the Regulatory Mechanisms of White–Violet Mutant Flowers in Grape Hyacinth (Muscari latifolium)
Source: Int J Mol Sci. 2023 Mar 6;24(5):5044. doi: 10.3390/ijms24055044 (PMC10003623; doi:10.3390/ijms24055044)
Supplement: Supplementary file 1 [file ijms-24-05044-s001.zip › ijms-2078702-supplementary.xlsx]

## Sheet: MRM of 72 standards
Table S1. MRM parameter values of 72 flavonoids standards
Number	compounds name	CAS	[M+H]+	fragmentation voltage	collision energy	fragment ion	min
1	Cyanidin	528-58-5	287.1	148	44	137/213	0.893
2	Peonidin-3,5-O-diglucoside	132-37-6	625.2	129	35	301.1	0.515
3	Cyanidin-3-O- galactoside	27661-36-5	449.1	124	20	287.1	0.5
4	Cyanidin-3-O-glucoside	7084-24-4	449.1	126	21	287.1	0.52
5	Cyanidin 3-O-sophoroside	38820-68-7	611.1	124	32	287	0.452
6	Delphinidin-3-arabinoside	28500-01-8	435.2	130	30	303.2	0.507
7	Delphinidin 3-galactoside	68852-84-6	465.2	141	25	303.2	0.455
8	Cyanidin 3-O-rutinoside	18719-76-1	595.2	120	25	287.3	0.511
9	Delphinidin-3-O-β-D-sambubioside	53158-73-9	597.2	132	20	303.2	0.446
10	Delphinidin-3-O-rutinoside	15674-58-5	611.2	120	25	303.2	0.451
11	Pelargonidin 3,5-diglucoside	17334-58-6	595.2	120	26	433.2	0.502
12	Pelargonidin-3-O-Rutinosde	33978-17-5	579.1	116	25	271.1	0.578
13	delphinidin-3-glucoside	6906-38-3	465.2	126	22	303.2	0.481
14	Pelargonidin	7690-51-9	271.1	116	40	121.1	1.033
15	petunidin-3-glucoside	6988-81-4	479.2	130	30	317.3	0.537
16	Delphinidin	528-53-0	303.1	118	40	229.1	0.705
17	Delphinidin 3,5-Diglucoside	17670-06-3	627.2	122	36	302.9	0.433
18	Malvidin-3-O-glucoside	7228-78-6	493.2	130	32	331.1	0.677
19	Procyanidin B1	20315-25-7	579.2	122	20	127	0.568
20	Procyanidin B2	29106-49-8	579.2	138	21	127	0.716
21	Catechin hydrate	225937-10-0	291.1	118	20	139	0.701
22	(-)-Epigallocatechin	970-74-1	307.1	130	20	139	0.537
23	(-)-Epiafzelechin	24808-04-6	275.1	131	24	139.1/107.	0.99
24	(-)-Epicatechin	490-46-0	291.2	136	22	139.1/132.2	0.818
25	(-)-Gallocatechin	3371-27-5	307.2	118	22	139.1	0.527
26	(+)-Afzelechin	2545-00-8	275	140	25	139	0.82
27	(+)-Gallocatechin	970-73-0	307	114	28	139	0.53
28	Naringin	10236-47-2	580.9	116	24	273.1	1.158
29	Naringenin-7-O-glucoside	529-55-5	434.9	140	20	273	1.208
30	Neohesperidin	13241-33-3	610.9	126	25	303	1.221
31	Naringenin	480-41-1	273	117	30	153.1	1.678
32	Eriodictyol	552-58-9	289	142	29	153	1.492
33	Naringenin Chalcone	73692-50-9	273	126	28	153	1.626
34	Tricetin	520-31-0	303	114	48	153	1.29
35	Quercetin 3-O-glucuronide	22688-79-5	478.9	122	33	303.1	1.044
36	Dihydrokaempferol	480-20-6	289	126	32	153.1/215	1.328
37	Dihydromyricetin	27200-12-0	321	122	26	153.1/247	0.932
38	Quercetin	117-39-5	302.9	140	44	153.1/229	1.492
39	Kaempferol	520-18-3	287	132	47	153.1/121	1.701
40	Myricetin	529-44-2	319	142	40	153.1/165	1.275
41	Dihydroquercetin	480-18-2	305	134	38	153.1/123	1.156
42	Vitexin	3681-93-4	433.1	142	32	313.2/283.2	1.029
43	Vitecin-2”-O-rhamnoside	64820-99-1	579.1	126	33	433.2/313.2	0.985
44	Apigenin	520-36-5	271.1	122	40	153.1/119	1.654
45	Cynaroside/Luteolin-7-O-glucoside	5373-11-05	449.1	136	34	287.1/153	1.059
46	Apiin	26544-34-3	565.1	141	28	271.2/132.8	1.126
47	Isovitexin	38953-85-4	433.1	142	32	283.2/313.2	1.014
48	Chrysoeriol-3'-Methoxyapigenin	491-71-4	301.2	146	36	258.1/286.2	1.7
49	Apigetrin-Cosmosiin	578-74-5	433	122	38	271.1/153	1.186
50	Luteolin 7-Glucuronide	29741-10-4	463.1	120	24	287.1/152.2	1.067
51	Luteolin	491-70-3	287.1	134	46	153.1/135.1	1.469
52	Isovitexin 2''-O-Glucoside	60767-80-8	595.1	128	37	433.1/313.1	0.947
53	Rhoifolin/Apigenin-7-O-Neohesperidoside	17306-46-6	579.1	120	30	271.1/128.8	1.134
54	Ayanin	572-32-7	345.1	142	40	315.1/330.1	2.29
55	Rutin	153-18-4	611.1	116	33	303.1/128.9	0.992
56	Kaempferide	491-54-3	301.1	121	46	153.1/229.1	2.171
57	Kaempferol-3-O-Sophoroside	19895-95-5	611.1	124	32	287.1/145.2	0.952
58	Kaempferol-3-Glucoside	480-10-4	449	114	30	287/127	1.149
59	Quercitrin	522-12-3	449	130	32	303/128.9	1.156
60	Isoquercitroside	21637-25-2	465	138	28	303.1/127	1.052
61	quercetin-3-O-sophoroside	18609-17-1	627.2	137	29	303/145.2	0.873
62	3,7-Di-O-methylquercetin	2068-02-02	331.2	122	35	316.1/273.1	0.99
63	Trifolin/Kaempferol-3-O-Galactoside	23627-87-4	449	132	25	287.1/127	1.111
64	Isorhamnetin-3-Methylquercetin	480-19-3	317	118	39	153/229	1.731
65	Laricitrin-3'-O-Methylmyricetin	53472-37-0	333	126	42	153/219	1.492
66	Hyperoside/Quercetin 3-Galactoside	482-36-0	465.1	114	29	303/127.2	1.044
67	Afzelin/Kaempferol-3-Rhamnoside	482-39-3	433.1	126	29	287.1/129.2	1.261
68	Acacetin/4'-Methoxyapigenin	480-44-4	285.1	122	46	242/153	2.118
69	Pelargonidin 3-O-glucoside	18466-51-8	433.2	124	30	271.1/121	0.609
70	Peonidin 3-O-glucoside	6906-39-4	463.2	128	29	301.2/286.1	0.647
71	Myricetin 3-O-rhamnoside	17912-87-7	465.2	116	24	319.1/129.1	1.029
72	Myricetin 3-O-galactoside	15648-86-9	481.2	114	36	319.2/153	0.903

## Sheet: MRM of M.latifolium
Table S2. Targeted Detection of White and Violet Flowers by MRM of 72 Flavonoid Standards
Number	compounds name	White1 intensity area	White2 intensity area	White3 intensity area	Violet1 intensity area	Violet2 intensity area	Violet3 intensity area
1	Cyanidin	0	0	0	284.83	219.63	224.12
2	Peonidin-3,5-O-diglucoside	0	0	0	0	0	0
3	Cyanidin-3-O- galactoside	1788.3	1361.43	1277.27	13593.1	11933.1	12439.1
4	Cyanidin-3-O-glucoside	1093.8	1143.35	1276.25	11785	10591.9	11313.8
5	Cyanidin 3-O-sophoroside	0	0	0	0	0	0
6	Delphinidin-3-arabinoside	0	0	0	800.82	728.19	813.92
7	Delphinidin 3-galactoside	954.4	1332.58	1411.79	101641	99394.6	102682
8	Cyanidin 3-O-rutinoside	0	0	0	0	0	0
9	Delphinidin-3-O-β-D-sambubioside	0	0	0	0	0	0
10	Delphinidin-3-O-rutinoside	0	0	0	34.44	27.37	36.64
11	Pelargonidin 3,5-diglucoside	0	0	0	0	0	0
12	Pelargonidin-3-O-Rutinosde	74	75.44	71.24	0	0	0
13	delphinidin-3-glucoside	1856.7	1725.75	1835.17	121106	118274	122798
14	Pelargonidin	228.4	266.08	251.79	667.13	306.93	402.2
15	petunidin-3-glucoside	58934	52705.7	55956.6	1.20839e+06	1.10828e+06	1.12825e+06
16	Delphinidin	0	0	0	0	0	0
17	Delphinidin 3,5-Diglucoside	0	0	0	0	0	0
18	Malvidin-3-O-glucoside	102774	94421.4	93776.7	806922	717886	740161
19	Procyanidin B1	0	0	0	342.91	287.87	283.15
20	Procyanidin B2	1981.79	1545.25	1632.52	126.95	116.69	16.05
21	Catechin hydrate	0	0	0	0	0	0
22	(-)-Epigallocatechin	0	0	0	0	0	0
23	(-)-Epiafzelechin	0	0	0	0	0	0
24	(-)-Epicatechin	0	0	0	0	0	0
25	(-)-Gallocatechin	0	0	0	0	0	0
26	(+)-Afzelechin	0	0	0	0	0	0
27	(+)-Gallocatechin	0	0	0	0	0	0
28	Naringin	225.51	188.41	247.44	40.06	85.81	68.65
29	Naringenin-7-O-glucoside	0	0	0	404.55	555.95	547.25
30	Neohesperidin	0	0	0	0	0	0
31	Naringenin	280.18	296.88	304.9	133.21	138.65	110.98
32	Eriodictyol	0	0	0	0	0	0
33	Naringenin Chalcone	285.75	277.44	291.03	149.64	109.17	117.69
34	Tricetin	0	0	0	0	0	0
35	Quercetin 3-O-glucuronide	0	0	0	0	0	0
36	Dihydrokaempferol	0	0	0	30.35	22.92	23.24
37	Dihydromyricetin	0	0	0	65.24	43.81	54.29
38	Quercetin	0	0	0	0	0	0
39	Kaempferol	8201.76	8130.98	8223.28	86.64	52.18	54.21
40	Myricetin	0	0	0	0	0	0
41	Dihydroquercetin	0	0	0	0	0	0
42	Vitexin	0	0	0	0	0	0
43	Vitecin-2”-O-rhamnoside	0	0	0	0	0	0
44	Apigenin	266.09	263.14	237.32	346.02	199.3	186.46
45	Cynaroside/Luteolin-7-O-glucoside	17347.7	16617.5	17419.6	1316.5	1001.92	1024.26
46	Apiin	6591.81	6812.41	7223.51	9389.73	7030.22	7395.1
47	Isovitexin	0	0	0	0	0	0
48	Chrysoeriol-3'-Methoxyapigenin	0	0	0	231.88	120.4	125.43
49	Apigetrin-Cosmosiin	123.47	143.78	104.64	246.95	203.28	190.52
50	Luteolin 7-Glucuronide	980.66	792.37	892.73	516.9	385.23	407.98
51	Luteolin	0	0	0	0	0	0
52	Isovitexin 2''-O-Glucoside	0	0	0	0	0	0
53	Rhoifolin/Apigenin-7-O-Neohesperidoside	6000.84	5921.67	5759.88	5089.85	3752.08	3851.17
54	Ayanin	0	0	0	0	0	0
55	Rutin	244.36	327.83	210.85	8665.54	6537.88	6650.24
56	Kaempferide	0	0	0	0	0	0
57	Kaempferol-3-O-Sophoroside	540.77	576.74	616.46	890.69	643.63	1069.7
58	Kaempferol-3-Glucoside	570.03	494.09	487.7	94.85	64.9	69.32
59	Quercitrin	0	0	0	0	0	0
60	Isoquercitroside	0	0	0	0	0	0
61	quercetin-3-O-sophoroside	0	0	0	0	0	0
62	3,7-Di-O-methylquercetin	0	0	0	0	0	0
63	Trifolin/Kaempferol-3-O-Galactoside	472.46	426.73	444.24	84.08	53.19	79.8
64	Isorhamnetin-3-Methylquercetin	0	0	0	0	0	0
65	Laricitrin-3'-O-Methylmyricetin	0	0	0	38.91	32.5	29.27
66	Hyperoside/Quercetin 3-Galactoside	83.91	75.91	52.84	0	0	0
67	Afzelin/Kaempferol-3-Rhamnoside	96.75	102.07	99.38	0	0	0
68	Acacetin/4'-Methoxyapigenin	0	0	0	0	0	0
69	Pelargonidin 3-O-glucoside	942.68	725.97	1241.44	4637.62	4268.59	4308.23
70	Peonidin 3-O-glucoside	14539	11994	13669.9	78215.1	72169.9	71506.9
71	Myricetin 3-O-rhamnoside	0	0	0	0	0	0
72	Myricetin 3-O-galactoside	51.97	34.71	42.64	666.14	569.19	611.41

## Sheet: MRM of Tobacco
Table S3. Targeted Detection of transgenic tobacco by MRM of 72 Flavonoid Standards
Number	compounds name	CK1+WT1	CK2+WT2	CK3+WT3	MaMYB113A-1 Intensity area	MaMYB113A-2 Intensity area	MaMYB113A-3 Intensity area	MaMYB113B-1 Intensity area	MaMYB113B-2 Intensity area	MaMYB113B-3 Intensity area
1	Cyanidin	70.63	23.23	18.91	0	0	0	0	0	0
2	Peonidin-3,5-O-diglucoside	0	0	0	0	0	0	0	0	0
3	Cyanidin-3-O- galactoside	182.01	87.94	110.03	7236.48	8251.94	9323.32	2873.39	3428.29	4303.47
4	Cyanidin-3-O-glucoside	110.91	122.39	127.93	7695.96	8325.61	9808.35	3300.61	3768.25	4780.18
5	Cyanidin 3-O-sophoroside	0	0	0	386.33	650.71	599.84	176.19	262.07	221.61
6	Delphinidin-3-arabinoside	0	0	0	0	0	0	0	0	0
7	Delphinidin 3-galactoside	122.89	64.09	95.71	835.65	751.72	902.05	330.12	386.92	347.83
8	Cyanidin 3-O-rutinoside	0	0	0	663670	703901	689400	247563	354895	351018
9	Delphinidin-3-O-β-D-sambubioside	0	0	0	0	0	0	0	0	0
10	Delphinidin-3-O-rutinoside	0	0	0	92900.3	76046.7	83435.4	23260.9	21534.8	29197.2
11	Pelargonidin 3,5-diglucoside	0	0	0	1174.52	1172.64	1242.04	513.89	654.17	654.92
12	Pelargonidin-3-O-Rutinosde	0	0	0	13181.5	12423	12627.5	5225.03	6408.8	7042.74
13	delphinidin-3-glucoside	177.89	127.04	169.41	883.89	876.58	996.46	411.75	401.09	470.6
14	Pelargonidin	32.55	48.25	78.91	0	0	0	0	0	0
15	petunidin-3-glucoside	0	0	0	0	0	0	0	0	0
16	Delphinidin	0	0	0	0	0	0	0	0	0
17	Delphinidin 3,5-Diglucoside	0	0	0	0	0	0	0	0	0
18	Malvidin-3-O-glucoside	0	0	0	0	0	0	0	0	0
19	Procyanidin B1	0	0	0	0	0	0	0	0	0
20	Procyanidin B2	86.46	50.32	85.5	29.54	31.19	39.07	16.3	6.2	12.36
21	Catechin hydrate	0	0	0	179.76	262.64	171.18	97.64	81.95	71.97
22	(-)-Epigallocatechin	0	0	0	543.44	428.56	479.61	83.43	163.58	138.45
23	(-)-Epiafzelechin	0	0	0	0	0	0	0	0	0
24	(-)-Epicatechin	0	0	0	894.17	761.84	621.24	133.45	81.54	97.11
25	(-)-Gallocatechin	0	0	0	626.44	443.55	489.16	119.71	135.78	83.89
26	(+)-Afzelechin	0	0	0	0	0	0	0	0	0
27	(+)-Gallocatechin	0	0	0	591.14	446.74	488.2	125.65	123.29	104.87
28	Naringin	0	0	0	104.8	109.29	101.53	79.6	59.58	42.21
29	Naringenin-7-O-glucoside	0	0	0	2528.79	2499.92	2058.56	1203.25	667.97	728.77
30	Neohesperidin	0	0	0	946.27	1221.34	1879.8	716.77	357.68	310.91
31	Naringenin	62.42	11.83	85.95	96.79	115.66	94.72	61.82	27.46	35.43
32	Eriodictyol	8.72	9.66	19.63	40.37	39.12	34.31	20.82	13.77	13.26
33	Naringenin Chalcone	57.29	25.24	108.87	81.81	96.47	89.93	43.36	27.09	30.05
34	Tricetin	0	0	0	77.47	67.21	83.54	98.96	42.18	36.65
35	Quercetin 3-O-glucuronide	11.38	0	55.14	10.96	22.65	20.46	17.16	11.49	24.89
36	Dihydrokaempferol	0	0	0	25.51	27.63	19.61	14.78	11.09	14.41
37	Dihydromyricetin	0	0	0	85.32	47.39	92.73	42.98	21.13	15.2
38	Quercetin	69	35.59	166.34	93.47	84.6	75.45	78.12	40.26	32.46
39	Kaempferol	0	0	0	0	0	0	0	0	0
40	Myricetin	0	0	0	0	0	0	0	0	0
41	Dihydroquercetin	0	0	0	0	0	0	0	0	0
42	Vitexin	0	0	0	0	0	0	0	0	0
43	Vitecin-2”-O-rhamnoside	0	0	0	0	0	0	0	0	0
44	Apigenin	0	0	0	0	0	0	0	0	0
45	Cynaroside/Luteolin-7-O-glucoside	1736.41	1426.15	1739.24	8874.73	8209.87	8944.8	6537.8	3801.55	4199.31
46	Apiin	0	0	0	0	0	0	0	0	0
47	Isovitexin	75.33	36.34	41.38	0	0	0	0	0	0
48	Chrysoeriol-3'-Methoxyapigenin	179.34	22.66	96.85	90.54	86.56	1.43	32.58	10.65	14.71
49	Apigetrin-Cosmosiin	52.62	42.19	57.36	49.47	51.26	70.76	28.56	22.86	26.79
50	Luteolin 7-Glucuronide	0	0	0	0	0	0	0	0	0
51	Luteolin	0	0	0	0	0	0	0	0	0
52	Isovitexin 2''-O-Glucoside	0	0	0	0	0	0	0	0	0
53	Rhoifolin/Apigenin-7-O-Neohesperidoside	53	91.51	57.35	0	0	0	0	0	0
54	Ayanin	5.32	2.05	6.12	14.5	6.14	3.53	2.63	1.65	1.86
55	Rutin	16274.6	5792.52	82061.3	251704	251345	247655	143913	113556	99634.7
56	Kaempferide	35.78	7.58	34.62	0	0	0	0	0	0
57	Kaempferol-3-O-Sophoroside	173.93	62.09	260.78	0	0	0	0	0	0
58	Kaempferol-3-Glucoside	0	0	0	0	0	0	0	0	0
59	Quercitrin	0	0	0	0	0	0	0	0	0
60	Isoquercitroside	2677.18	738.08	12663.6	35644.8	37763.3	41620.1	23545	17888.3	13213.8
61	quercetin-3-O-sophoroside	1438.24	425.74	8215.91	1621.38	1309.91	1177.03	698.95	459.58	355.81
62	3,7-Di-O-methylquercetin	0	0	0	0	0	0	0	0	0
63	Trifolin/Kaempferol-3-O-Galactoside	0	0	0	100.7	131.53	120.09	102.6	71.33	57.86
64	Isorhamnetin-3-Methylquercetin	203.86	75.64	457.5	196.83	203.24	84.71	49.43	16.36	12.56
65	Laricitrin-3'-O-Methylmyricetin	0	0	0	0	0	0	0	0	0
66	Hyperoside/Quercetin 3-Galactoside	1477.45	501.4	7194.86	12050.3	9324.07	29956.5	15442.4	11190	9054.98
67	Afzelin/Kaempferol-3-Rhamnoside	0	0	0	0	0	0	0	0	0
68	Acacetin/4'-Methoxyapigenin	0	0	0	0	0	0	0	0	0
69	Pelargonidin 3-O-glucoside	0	0	0	420.41	377.95	558.08	198.25	173.08	224.33
70	Peonidin 3-O-glucoside	0	0	0	142.83	206.01	249	122.17	136.95	181.79
71	Myricetin 3-O-rhamnoside	0	0	0	0	0	0	0	0	0
72	Myricetin 3-O-galactoside	317.48	131.13	222.96	2020.7	2395.93	2657.96	657.01	323.3	408.49

## Sheet: PacBio sequencing data
Table S4. Statistics of PacBio circular consensus (CCS) reads
Samples	cDNA size	CCS Number	Read Bases of CCS	Mean Read Length of CCS	Mean Number of Passes
pbviolet	All	175964	395299546	2246	58
pbwhite	All	164331	437537959	2662	48
Table S5. Statistics of PacBio full-length sequence data
Samples	Number of ccs	Number of undesired primer reads	Number of filtered short reads	Number of full-length non-chimeric reads	Full-length non-chimeric percentage (FLNC%)
pbviolet	175964	7577	0	151291	0.8598
pbwhite	164331	9055	0	147520	0.8977
Table S6. Statistics of consensus isoform clustering
Samples	Number of consensus isoforms	Average consensus isoforms read length	Number of polished high-quality isoforms	Number of polished low-quality isoforms	Percent of polished high-quality isoforms(%)
pbviolet	62512	2084	62503	9	0.9999
pbwhite	62921	2388	62914	7	0.9999
Table S7.Statistics of the number of annotated isoforms
Annotated databases	Merge all White&violet Isoform	COG	GO	KEGG	KOG	Pfam	Swiss-Prot	eggNOG	nr	All Annotated
Merge White&violet Isoform Number	61009	24506	35380	27177	37679	46151	42438	55580	56937	57153
Table S8.Statistics of predicted CDS-encoded protein length distribution
predicted protein length	Numbers	Percent%
0~100	7934	13.39
100~200	10408	17.57
200~300	9518	16.07
300~400	8565	14.46
400~500	7082	11.95
500~600	5058	8.54
600~700	3290	5.55
700~800	2352	3.97
800~900	1544	2.61
900~1,000	1172	1.98
1,000~1,100	711	1.2
1,100~1,200	504	0.85
1,200~1,300	287	0.48
1,300~1,400	212	0.36
1,400~1,500	148	0.25
1,500~1,600	101	0.17
1,600~1,700	80	0.14
1,700~1,800	72	0.12
1,800~1,900	40	0.07
1,900~2,000	48	0.08
2,000~2,100	13	0.02
2,100~2,200	30	0.05
2,200~2,300	22	0.04
2,300~2,400	8	0.01
2,400~2,500	9	0.02
2,500~2,600	8	0.01
2,600~2,700	6	0.01
2,700~2,800	6	0.01
2,800~2,900	0	0
2,900~3,000	4	0.01
>3,000	7	0.01

## Sheet: Illumina sequencing data
Table S9. Statistics of Illumina Sample Sequencing Data Evaluation
Samples	Read Number	Base Number	GC Content	Clean Data%≥Q30
violet1	27407215	7661285761	49.83	94.44
violet2	28023192	7833941839	49.79	94.54
violet3	26139898	7305813868	49.74	94.56
white1	27218550	7608558487	49.96	94.55
white2	27195531	7601413905	49.97	94.49
white3	22055217	6165878152	50.09	94.49
Table S10. Statistics of the number of differentially expressed annotated transcripts
DEG_Set	All Annotated	COG	GO	KEGG	KOG	Pfam	Swiss-Prot	eggNOG	nr
White VS Violet	11496	5386	7443	5339	7004	9771	8985	11139	11435
Table S11. Statistics of KEGG pathway enrichment of differentially expressed transcripts
pathway_term	ko_id	rich_factor	qvalue	gene_number
Flavonoid biosynthesis	ko00941	3.01462	1.19127e-13	49
Phenylpropanoid biosynthesis	ko00940	2.09178	1.69373e-10	119
Ribosome	ko03010	2.1551	4.55501e-10	322
Galactose metabolism	ko00052	1.87398	5.37592e-10	107
Starch and sucrose metabolism	ko00500	1.64217	7.61027e-10	270
Pentose and glucuronate interconversions	ko00040	2.09602	1.07297e-09	76
Photosynthesis - antenna proteins	ko00196	2.86379	3.58245e-09	37
Amino sugar and nucleotide sugar metabolism	ko00520	1.56922	7.68396e-08	155
DNA replication	ko03030	2.04654	8.21878e-07	58
Steroid biosynthesis	ko00100	1.96006	5.37636e-06	58
Linoleic acid metabolism	ko00591	1.93993	0.00145731	38
Flavone and flavonol biosynthesis	ko00944	3.5191	0.00231164	11
Fructose and mannose metabolism	ko00051	1.54322	0.00484985	73
Cyanoamino acid metabolism	ko00460	1.55415	0.0264001	57
Mismatch repair	ko03430	1.73152	0.0462092	35
Base excision repair	ko03410	1.61239	0.0733478	42
Terpenoid backbone biosynthesis	ko00900	1.47235	0.160239	54
Diterpenoid biosynthesis	ko00904	2.39939	0.175865	12
Cutin, suberine and wax biosynthesis	ko00073	1.70083	0.23286	28
Valine, leucine and isoleucine degradation	ko00280	1.41836	0.243665	60

## Sheet: FPKM of flower color genes
Table S12. Statistics of FPKM of Flower Color Synthesis Pathway Genes
Transcripts ID	violet1_FPKM	violet2_FPKM	violet3_FPKM	white1_FPKM	white2_FPKM	white3_FPKM
pbviolet_transcript_4710-PAL	83.33	83.29	85.16	28.28	29.46	26.99
pbviolet_transcript_4817-PAL	12.9	11.37	11.26	6.61	10.41	9.41
pbviolet_transcript_6503-PAL	2.95	4.6	2.95	1.27	0	0.95
pbviolet_transcript_23400-PAL	0.49	0.37	0.14	0	0.13	0.29
pbviolet_transcript_47144-PAL	1.75	0.53	0.56	0.44	0.84	0.2
pbviolet_transcript_48529-PAL	1.14	1.28	0.96	1.07	0.91	0.99
pbviolet_transcript_53668-PAL	0.86	1.25	0.91	1.69	1.53	1.8
pbviolet_transcript_54135-PAL	3.81	4.94	3.15	0.28	0	0.16
pbwhite_transcript_6913-PAL	62.83	63.66	64.58	22.14	19.95	21.15
pbwhite_transcript_23207-PAL	0.05	0.09	0.24	0	0.23	0.13
pbwhite_transcript_38530-PAL	3.69	4.02	3.91	6.65	7.55	7.83
pbwhite_transcript_40517-PAL	6.51	7.24	8.38	0.14	0.68	1.05
pbwhite_transcript_47331-PAL	0	0	0.7	4.24	1.5	1.3
PAL-TOTAL	180.31	182.64	182.9	72.81	73.19	72.25
pbviolet_transcript_8109-4CL	12.64	12.21	12.71	5.17	4.91	4.38
pbviolet_transcript_8372-4CL	15.54	15.58	14.04	7.68	6.96	7.75
pbviolet_transcript_8825-4CL	4.62	5.89	6.34	5.58	4.96	6.96
pbviolet_transcript_20019-4CL	0.09	0.08	0.18	0	0.04	0
pbviolet_transcript_23885-4CL	1.41	1.29	1.54	0.82	0.51	0.48
pbviolet_transcript_28362-4CL	11.35	12.35	11.16	12.47	13.44	12.88
pbviolet_transcript_37356-4CL	0.37	0.23	0.43	0.07	0.13	0.27
pbviolet_transcript_42072-4CL	2.1	1.94	1.4	1.92	1.92	1.32
pbviolet_transcript_42164-4CL	0	0.08	0	0	0.08	0.05
pbviolet_transcript_44247-4CL	0.49	0.9	0.82	1.3	1.46	1.04
pbviolet_transcript_47736-4CL	5.01	3.24	2.76	0.71	0.39	1.13
pbviolet_transcript_56669-4CL	0	0.11	0	0.14	0	0
pbviolet_transcript_58061-4CL	2.12	1.47	1.68	5.55	5.32	4.89
pbviolet_transcript_60953-4CL	0.28	0.25	0	0	0	0.14
pbwhite_transcript_9992-4CL	0	0	0	4.91	5.08	4.92
pbwhite_transcript_11026-4CL	5.83	4.88	4.44	3.33	3.34	2.87
pbwhite_transcript_11120-4CL	6.36	7.61	8.25	9.19	7.86	7.87
pbwhite_transcript_11929-4CL	1.08	0.17	0.29	0.16	0.64	0.56
pbwhite_transcript_28115-4CL	0.04	0	0.09	0.26	0.05	0.19
pbwhite_transcript_28770-4CL	7.77	7.46	7.94	4.48	4.82	5.06
pbwhite_transcript_29909-4CL	1.01	1.36	0.55	0.17	0.23	0.14
pbwhite_transcript_30709-4CL	0.04	0.04	0	7.55	8.19	6.65
pbwhite_transcript_31252-4CL	0.08	0	0	0.07	0	0
pbwhite_transcript_32352-4CL	0	0	0	0.29	0.14	0.18
pbwhite_transcript_35915-4CL	5.39	6.16	6.32	11.8	10.27	10.04
pbwhite_transcript_37489-4CL	0.88	1.05	1.24	2.72	2.14	2.32
pbwhite_transcript_37925-4CL	0	0.07	0	10.18	9.32	10.55
pbwhite_transcript_40716-4CL	0.4	0.46	0.42	1.43	1.42	1.14
pbwhite_transcript_40723-4CL	0	0	0.01	0	0.3	0.16
pbwhite_transcript_45835-4CL	0.49	0.42	0.45	0.36	0.31	0.44
pbwhite_transcript_46329-4CL	0.25	0.26	0.21	0.68	0.62	0.66
pbwhite_transcript_47053-4CL	7.31	7.43	7.12	9.36	7.88	8.69
pbwhite_transcript_57792-4CL	0.6	0	0	0.22	0.09	0.5
pbwhite_transcript_60547-4CL	0	0.06	0.1	33.81	31.53	37.16
4CL-TOTAL	93.55	93.05	90.49	142.38	134.35	141.39
pbviolet_transcript_24209-C4H	3.05	2.51	2.91	1.65	1.68	0.91
pbviolet_transcript_38296-C4H	57.57	60.82	60.27	38.51	40.87	40.28
pbviolet_transcript_55523-C4H	95.34	98.39	92.2	67.12	67.62	75.32
C4H-TOTAL	155.96	161.72	155.38	107.28	110.17	116.51
pbviolet_transcript_12147-CHS	11.14	8.92	9.79	0.93	0.99	2.42
pbviolet_transcript_12340-CHS	80.56	76.01	83.07	38.09	42.11	43.4
pbviolet_transcript_22397-CHS	0	0	0	0	0	0
pbviolet_transcript_23716-CHS	12.11	8.51	13.68	2.87	6.34	7.48
pbwhite_transcript_15291-CHS	337.92	338.28	336.9	195.06	195.7	198.09
pbwhite_transcript_39896-CHS	0	0	0	7.69	7.26	8.66
pbwhite_transcript_46134-CHS	338.59	349.49	338.17	150.48	148.2	154.67
CHS-TOTAL	780.32	781.21	781.61	395.12	400.6	414.72
pbwhite_transcript_17191-CHI	10.6	16.08	10.15	30.66	29.16	29.51
pbwhite_transcript_17455-CHI	11.13	13.32	14.23	33.64	32.74	39.15
CHI-TOTAL	21.73	29.4	24.38	64.3	61.9	68.66
pbviolet_transcript_12483-F3H	1103.71	1101.14	1129.33	254.53	255.46	269.06
pbviolet_transcript_19172-F3H	13.2	12.41	13.03	31.84	26.36	32.14
pbviolet_transcript_24976-F3H	462.54	482.43	513.06	108.78	104.1	108.29
pbviolet_transcript_31322-F3H	60.42	60.69	60.63	8.06	6.78	9.17
pbviolet_transcript_33064-F3H	218.2	179.87	158.21	34.67	50.56	43.84
pbviolet_transcript_39526-F3H	5.83	5.39	5.48	0.47	0.74	0.28
pbviolet_transcript_48656-F3H	0	0	0	0	0.34	0.62
pbviolet_transcript_52867-F3H	7.69	6.69	6.72	0.48	0.22	0.84
pbviolet_transcript_59496-F3H	0.44	0.25	0.18	0.09	0	0.08
pbwhite_transcript_15383-F3H	3.13	3.33	0	7.72	3.85	3.4
pbwhite_transcript_16038-F3H	18.45	20.34	25.26	19.04	25.04	20.22
pbwhite_transcript_32160-F3H	43.58	44.12	30.62	9.63	8.58	9.41
pbwhite_transcript_38608-F3H	13.12	17.42	10.65	0.99	3.93	4.51
pbwhite_transcript_50855-F3H	0.21	0.82	0.6	1.31	1.07	1.1
F3H-TOTAL	1950.52	1934.9	1953.77	477.61	487.03	502.96
pbviolet_transcript_60880-F3'H	3.62	4.85	4.09	1.8	1.27	1.76
pbviolet_transcript_56989-F3'H	32.7	33.93	33.89	7.89	7.3	9
F3'H-TOTAL	36.32	38.78	37.98	9.69	8.57	10.76
pbviolet_transcript_49606-F3'5'H	413.43	412.62	408.85	34.88	36.03	36.78
pbwhite_transcript_12378-F3'5'H	541.51	531.85	542.54	85.51	88.24	86.59
pbwhite_transcript_20427-F3'5'H	275.62	276.65	265.18	30.09	31.19	31.78
F3'5'H-TOTAL	1230.56	1221.12	1216.57	150.48	155.46	155.15
pbviolet_transcript_12313-DFR	4.43	4.46	4.07	5.6	7.32	4.66
pbviolet_transcript_12841-DFR	16.34	18.84	14.29	0.94	2.72	1.67
pbviolet_transcript_13320-DFR	12.07	8.33	9.34	12.28	12.16	12.1
pbviolet_transcript_13725-DFR	554.26	543.18	530.09	132.42	129.55	124.64
pbviolet_transcript_22661-DFR	5.85	5.87	7.3	0.15	0.37	1.45
pbviolet_transcript_28977-DFR	0	0.3	0.53	0	0	0
pbviolet_transcript_32749-DFR	140.39	125.29	128.96	53.62	41.92	46.12
pbviolet_transcript_33793-DFR	30.22	27.53	40.61	1.89	3.19	5.82
pbviolet_transcript_37258-DFR	401.58	417.62	411.24	102.74	113.01	106.85
pbviolet_transcript_44442-DFR	0.57	0.4	0	1.03	0	0
pbviolet_transcript_56083-DFR	8.7	11.37	9.13	9.45	9.15	8.95
pbwhite_transcript_29148-DFR	1.94	1.79	1.4	1.48	1.35	0.84
pbwhite_transcript_30496-DFR	64.12	71.59	60.18	6.29	5.83	3.64
pbwhite_transcript_54158-DFR	0	0	0	0.33	0.86	0.26
DFR-TOTAL	1240.47	1236.57	1217.14	328.22	327.43	317
pbviolet_transcript_13206-ANS	240.28	245.94	239.07	49.64	43.3	43.97
pbviolet_transcript_24004-ANS	517.91	506.62	518.81	117.12	118.86	124.94
pbviolet_transcript_47655-ANS	230.01	212.2	227.87	43.65	47.32	44.23
pbviolet_transcript_53550-ANS	3.33	4.72	5.11	0.84	0.42	0.89
pbviolet_transcript_56231-ANS	0.93	0.83	1.02	0.82	0.82	0.68
pbviolet_transcript_61090-ANS	4.43	3.82	5.08	4.62	4.76	4.92
pbviolet_transcript_62301-ANS	4.08	2.63	3.31	4.51	4.97	4.34
pbwhite_transcript_43479-ANS	2.4	3.36	3.09	2.11	2.55	2.18
ANS-TOTAL	1003.37	980.12	1003.36	223.31	223	226.15
pbviolet_transcript_9660-GT	13.49	13.05	11.27	1.42	1.48	0.45
pbviolet_transcript_13264-GT	0	5.59	2.09	0	0	3.43
pbviolet_transcript_21798-GT	0.86	0	0.12	0	0	0
pbviolet_transcript_30300-GT	4.64	9.37	2.81	1.82	0.37	0.87
pbviolet_transcript_40794-GT	2.51	2.01	2.74	6.85	6.86	7.3
pbviolet_transcript_44363-GT	0	0.12	0.08	0	0	0.06
pbviolet_transcript_46519-GT	29.2	18.72	30.23	6.32	6.67	5.34
pbwhite_transcript_12892-GT	311.78	303.98	299.26	79.8	84.86	82
pbwhite_transcript_13040-GT	204.15	202.71	207.38	45.91	48.96	47.36
pbwhite_transcript_13762-GT	0	0.42	0.23	38.39	36.01	35.63
pbwhite_transcript_14446-GT	59.19	56.7	53.73	23.58	25.25	24.1
pbwhite_transcript_53398-GT	0.13	0.77	0.33	3.79	5.04	4.91
GT-TOTAL	625.95	613.44	610.27	207.88	215.5	211.45

## Sheet: Primers 
Table S13. Primers
Gene name	primer	用途
NtTubA1-Forward	CTCCTATGCTCCTGTCATTTC	RT-qPCR
NtTubA1-Reverse	GGCGAGGATCACACTTAAC	RT-qPCR
NtCHS-Forward	TGACACCCACTTGGATAGTTTAG	RT-qPCR
NtCHS-Reverse	CGACCTCTGGAATTGGATCAG	RT-qPCR
NtF3H-Forward	CAAGGCATGTGTGGATATGG	RT-qPCR
NtF3H-Reverse	TGTGTCGTTTCAGTCCAAGG	RT-qPCR
NtF3’H-Forward	AGGCTCAACACTTCTCGT	RT-qPCR
NtF3’H-Reverse	CATCAACTTTGGGCTTCT	RT-qPCR
NtF3’5’H-Forward	CGCACTACCATACTTAGGAGCCAT	RT-qPCR
NtF3’3’H-Reverse	CAGCATCAGGAGTAGAAGCAACAG	RT-qPCR
NtDFR-Forward	AACCAACAGTCAGGGGAATG	RT-qPCR
NtDFR-Reverse	TTGGACATCGACAGTTCCAG	RT-qPCR
NtANS-Forward	TGGCGTTGAAGCTCATACTG	RT-qPCR
NtANS-Reverse	GGAATTAGGCACACACTTTGC	RT-qPCR
NtUFGT-Forward	GAGTGCATTGGATGCCTTTT	RT-qPCR
NtUFGT-Reverse	CCAGCTCCATTAGGTCCTTG	RT-qPCR
MaMYB113a/b-pC2300GFP-F-BamHⅠ	CGAGCTCGGTACCCGGGGATCCATGGGAGCCCCTTCGACC	subcellular localization
MaMYB113a/b-pC2300GFP-R-SalⅠ	CTTGCTCACCATGGTGTCGACAATAAAATCGAAATCACTCCAAAGG	subcellular localization
MaMYB113a/b-pC1304-F-NcoⅠ	CGGGGGACTCTTGACCATGGGAGCCCCTTCGACC	Tobacco transformation
MaMYB113a/b-pC1304-R-BglⅡ	CTCCTTTACTAGTCAGATAATAAAATCGAAATCACTCCAAAGG	Tobacco transformation
MaMYB113a/b-CDS -Forward	ATGGGAGCCCCTTCGACC	PCR
MaMYB113a/b-CDS -Reverse	AATAAAATCGAAATCACTCCAAAGG	PCR
MaMYB113a-qPCR -Forward	CAGGCCATGTCGAGGTCATC	RT-qPCR
MaMYB113a-qPCR-Reverse	AGCTTCGTCTTGCCGGCTT	RT-qPCR
MaMYB113b-qPCR-Forward	TGTCGAGGTCATTAAGCCCC	RT-qPCR
MaMYB113b-qPCR -Reverse	CTGCGATCCGTGAGCCTT	RT-qPCR
MaActin-Forward	ATCGCTTCCCTCTCGCTGCCCTAA	RT-qPCR
MaActin-Reverse	TGTGTCGAGGTCGCCCTACAATGC	RT-qPCR
Note : MaMYB113a and MaMYB113b cannot be separated by primers when the CDS length is amplified by PCR, and multiple single clones need to be picked and sequenced separately.

## Sheet: pH value and metal elements
Table S14. Concentration of pH value and metal elements in white and violet flowers of M. latifolium
Flowers	pH	Concentration of elements (ng/g dry weight)
color		Mg	Al	Ca	Mn	Fe	Co	Ni	Zn	Ga	Cd	In	Ba
White	5.86±0.08	1438548.84±9692.32	22169.72±127.19	394600.85±3612.17	13619.13±145.16	80368.53±794.66	43.09±0.81	291.95±0.45	22368.71±240.50	15.33±1.66	25.87±1.60	3.33±0.30	2242.39±51.56
Violet	5.87±0.09	1581621.78±11607.26	25730.83±176.45	392048.19±5670.73	14545.45±288.93	73214.17±1852.86	24.45±0.97	380.24±12.19	23743.51±407.38	12.211±1.06	26.32±2.33	3.87±0.29	2325.95±81.52
test	t-test=0.82	Hotelling's T2-Test=0.088
Note : Average ± stand.dev.
